# Supplementary material for: Early Functional Recovery Trajectories After Severe Traumatic Brain Injury: A Secondary Analysis of the TBIMS National Database
Source: Brain Sci. 2026 Jan 6;16(1):73. doi: 10.3390/brainsci16010073 (PMC12838949; doi:10.3390/brainsci16010073)
Supplement: Supplementary file 1 [file brainsci-16-00073-s001.zip]

Archive with 1 entries (1 files):
- brainsci-4069971-supplementary.pdf
